# Supplementary material for: Acid ceramidase ASAH1 is a key regulator of epidermal ceramide levels and composition
Source: J Biol Chem. 2026 Jan 20;302(3):111178. doi: 10.1016/j.jbc.2026.111178 (PMC12907855; doi:10.1016/j.jbc.2026.111178)
Supplement: Table S1 [file mmc1.xlsx]

## Sheet: TPM
Table S1. Gene expression levels in primary human keratinocytes before and after differentiation via RNA sequencing analysis
Gene symbol	TPM (Day 0)	TPM (Day 7)
A2ML1	3.28502	516.397
A4GALT	12.1959	2.16585
AAAS	53.011	8.78437
AACS	51.2858	25.8234
AADAC	0.00676088	0.299622
AADACL2	0.00676088	16.4156
AADACL3	0.00676088	0.305986
AADAT	2.51999	0.0408217
AAGAB	38.2418	28.6354
AAK1	4.04781	2.84901
AAMDC	33.202	4.00219
AAMP	139.816	92.2959
AANAT	0.169222	0.018846
AAR2	20.3755	14.718
AARD	0.219681	0.0326208
AARS1	200.478	19.1361
AARS2	13.6671	2.16189
AASDH	4.69375	2.26991
AASDHPPT	38.0088	8.63923
AASS	10.8649	2.7715
AATBC	1.02827	0.956553
AATF	42.802	14.4958
AATK	0.361144	0.137898
ABAT	7.48647	3.32469
ABCA1	7.14098	5.31704
ABCA10	0.395362	0.0293541
ABCA12	4.8758	147.817
ABCA13	0.120684	0.424718
ABCA2	3.66986	2.90883
ABCA4	0.00676088	0.541169
ABCA5	4.03238	1.38687
ABCA7	20.4965	8.65442
ABCB10	13.1412	2.82403
ABCB11	0.00676088	0.0953397
ABCB6	8.80054	7.98455
ABCB7	18.7024	6.88572
ABCB8	23.9056	8.76546
ABCB9	3.87811	0.60329
ABCC1	22.2517	26.7502
ABCC10	13.0046	2.40474
ABCC11	0.0542136	0.13283
ABCC2	0.884851	0.32343
ABCC3	55.0867	7.86974
ABCC4	7.08872	0.728009
ABCC5	9.28801	3.06228
ABCD1	3.68139	0.71009
ABCD3	26.0553	30.4095
ABCD4	17.8495	3.72318
ABCE1	75.7954	20.6342
ABCF1	40.7459	32.4935
ABCF2	35.5767	17.4872
ABCF3	32.5988	20.8182
ABCG1	5.99973	48.9545
ABCG2	1.74744	0.632484
ABCG4	0.712958	53.4268
ABCG5	0.211495	0
ABHD1	0.167742	0.0373624
ABHD10	14.0487	1.69194
ABHD11	17.436	1.4384
ABHD12	24.6516	39.6231
ABHD12B	1.97971	51.3335
ABHD13	9.38395	5.81111
ABHD14A	3.7651	0.503179
ABHD14B	37.8315	6.15148
ABHD15	6.69461	2.06183
ABHD16A	21.3547	25.4679
ABHD16B	5.55918	5.96449
ABHD17A	47.611	45.9593
ABHD17B	7.57851	35.6419
ABHD17C	37.0624	44.4128
ABHD18	4.60848	1.93996
ABHD2	19.3964	10.8311
ABHD3	10.8702	3.07949
ABHD4	21.1686	12.9494
ABHD5	9.18611	42.404
ABHD6	6.08482	9.32561
ABHD8	22.888	42.5626
ABI1	38.8038	53.4469
ABI2	13.0045	2.94166
ABI3BP	1.69864	2.81195
ABITRAM	15.5708	12.6071
ABL1	32.3911	12.4961
ABL2	8.9048	10.0151
ABLIM1	12.7656	92.3279
ABLIM2	0.17679	2.21641
ABLIM3	8.92093	26.7135
ABR	8.5401	6.18725
ABRACL	154.691	36.7283
ABRAXAS1	6.75529	0.818862
ABRAXAS2	19.3342	20.1866
ABT1	39.801	19.2353
ABTB1	20.5957	6.26258
ABTB2	1.73007	8.74307
ABTB3	1.34833	4.67705
ACAA1	75.4189	71.7388
ACAA2	15.387	13.2286
ACACA	23.7033	21.0972
ACACB	1.32761	0.529461
ACAD10	12.2569	3.5144
ACAD11	1.99436	0.400669
ACAD8	19.5877	43.154
ACAD9	35.2403	78.7981
ACADM	51.9305	9.67496
ACADS	8.06229	3.41346
ACADSB	3.51097	0.604767
ACADVL	230.06	370.425
ACAP1	2.19941	2.08204
ACAP2	16.4876	19.6051
ACAP3	26.4882	18.7227
ACAT1	54.5498	5.67453
ACAT2	212.557	82.7149
ACBD3	55.6231	58.8887
ACBD4	5.62812	4.08865
ACBD5	14.042	7.49778
ACBD6	74.1756	14.8351
ACBD7	0.165054	0.0919094
ACCS	6.539	0.690357
ACD	37.8269	2.69856
ACE	0.153995	0
ACE2	0.250906	0.124192
ACER1	0.0906504	92.6781
ACER2	4.02146	3.6395
ACER3	17.2722	3.26648
ACHE	0.185757	0.397202
ACIN1	59.0764	27.5076
ACKR2	0.046979	3.91354
ACKR3	8.70454	10.9389
ACKR4	0.535868	0.119358
ACKR5	0.134064	0.0597223
ACLY	373.029	101.141
ACMSD	0.157751	0
ACO1	23.7877	3.13357
ACO2	66.8654	26.7811
ACOT1	2.72803	0.895464
ACOT11	8.89871	15.4913
ACOT13	17.3387	9.26033
ACOT2	6.5003	1.02839
ACOT4	1.53373	0.0759154
ACOT7	155.705	61.5839
ACOT8	20.0748	20.0461
ACOT9	100.048	26.0134
ACOX1	11.3775	39.0062
ACOX2	0.102399	0.0684245
ACOX3	5.51513	6.71197
ACP1	72.6734	27.9384
ACP2	22.1556	3.15619
ACP3	0.108104	11.8147
ACP4	0.309706	0.0459888
ACP5	15.2084	36.019
ACP6	4.72827	0.587011
ACP7	1.81597	272.158
ACRBP	0.294926	0
ACRV1	0.236694	0
ACSBG1	0.190938	9.56301
ACSF2	44.5942	18.1214
ACSF3	6.1266	2.19059
ACSL1	15.3235	92.8893
ACSL3	113.485	32.2874
ACSL4	89.4818	11.0889
ACSL5	0.148566	0.0661826
ACSL6	0.160853	0.0537423
ACSM1	0.137909	0
ACSM3	0.248495	0.0885589
ACSM4	0.159561	0
ACSM6	0.133967	0.0298396
ACSS1	5.56923	0.616387
ACSS2	127.41	22.6805
ACTA2	5.63443	1.74027
ACTB	8560.71	2898.98
ACTBL2	0.00676088	0.354743
ACTG1	4698.3	1647.26
ACTG2	0.313428	0
ACTL10	1.57709	0.274912
ACTL6A	81.1051	13.4653
ACTMAP	7.17035	1.71057
ACTN1	769.804	134.336
ACTN4	581.597	352.226
ACTR10	53.0147	18.7878
ACTR1A	117.132	84.328
ACTR1B	64.1095	21.8927
ACTR2	338.136	160.473
ACTR3	110.811	87.5344
ACTR3B	2.07025	0.650513
ACTR3C	0.390612	0.363835
ACTR5	4.53688	2.70563
ACTR6	24.1055	12.2522
ACTR8	14.1903	9.10984
ACTRT3	2.77422	0.308962
ACVR1	17.0589	6.91414
ACVR1B	22.0464	27.1472
ACVR2A	2.71453	3.71572
ACVR2B	1.23145	0.186411
ACVRL1	0.248041	0
ACY1	9.61305	0.996762
ACYP1	18.7302	5.75222
ACYP2	9.08874	4.30187
ADA	25.4392	7.8763
ADA2	0.403128	0.0472589
ADAD2	0.274709	0.269228
ADAM10	71.2968	43.9314
ADAM11	0.1373	0.758434
ADAM12	0.108918	0.0277261
ADAM15	201.276	124.419
ADAM17	40.4828	31.3285
ADAM19	2.93049	1.82626
ADAM21	1.35717	0.0930134
ADAM23	0.173389	0.0868956
ADAM32	0.00676088	0.29531
ADAM8	140.504	9.58772
ADAM9	202.98	96.5845
ADAMTS1	96.9308	73.2815
ADAMTS13	3.01167	0.685946
ADAMTS14	0.018971	2.04518
ADAMTS15	0.141032	3.13085
ADAMTS17	0.295419	1.88003
ADAMTS3	0.154656	0.954695
ADAMTS4	2.85691	0.0571994
ADAMTS6	7.51449	0.368016
ADAMTS7	3.82814	0.721895
ADAMTSL1	3.72006	0.0134186
ADAMTSL4	10.8763	82.721
ADAMTSL5	11.1714	3.06091
ADAP1	9.17412	9.10658
ADAP2	0.321999	50.6559
ADAR	116.341	48.5722
ADARB1	23.2186	8.6477
ADAT1	13.1995	3.14635
ADAT2	4.84704	1.25568
ADAT3	7.09827	9.82922
ADCK1	1.55488	0.630635
ADCK2	17.898	10.7184
ADCK5	17.2471	2.53917
ADCY1	0.172048	0.876608
ADCY3	30.5249	3.80286
ADCY4	1.57001	0.299743
ADCY5	0.148131	0.0329944
ADCY6	16.1786	11.3391
ADCY7	9.71993	14.736
ADCY9	8.20571	8.9625
ADD1	86.1692	34.8806
ADD3	25.4616	13.2982
ADGRA2	0.224468	0.00999951
ADGRA3	26.1291	15.6344
ADGRB1	0.120962	0.086217
ADGRB2	2.75766	0.398117
ADGRD2	0.230482	2.0706
ADGRE2	0.935205	4.81507
ADGRE5	17.5216	2.89157
ADGRF1	4.58162	0.657104
ADGRF3	0.316568	0.0940157
ADGRF4	10.7306	62.711
ADGRG1	43.6083	200.68
ADGRG2	0.13407	0.430021
ADGRG6	17.9765	13.0405
ADGRL1	9.06279	16.0744
ADGRL2	3.54495	58.2316
ADGRL3	0.0446378	0.129253
ADH4	0.00676088	0.115789
ADH5	143.305	28.5208
ADH6	0.638612	0.0355608
ADH7	0.00676088	2.40345
ADHFE1	2.20144	1.50373
ADI1	12.9237	10.6153
ADIPOR1	144.682	260.136
ADIPOR2	68.9971	95.615
ADIRF	100.155	107.67
ADISSP	58.5231	8.05979
ADK	97.7405	52.8026
ADM	50.5506	138.231
ADM2	3.41705	0.173968
ADM5	2.76535	0.645281
ADNP	29.9842	13.6006
ADNP2	18.3666	9.85965
ADO	17.0275	6.73698
ADORA1	0.124567	0
ADORA2B	20.7792	2.37181
ADPGK	32.3722	8.50418
ADPRH	0.964648	0.446256
ADPRHL1	1.7877	0.312863
ADPRM	9.80183	1.75476
ADPRS	56.8237	54.4737
ADRA1D	0.208639	0.232359
ADRB1	0.728814	0.779207
ADRB2	52.9809	51.4202
ADRM1	141.995	46.2733
ADSL	36.908	3.29874
ADSS1	1.03629	6.00138
ADSS2	42.8013	7.18538
ADTRP	7.30836	6.72898
AEBP1	10.9508	0.825559
AEBP2	14.9105	11.8096
AEN	25.5981	8.73142
AFAP1	27.6582	3.95175
AFAP1L1	17.1509	10.1837
AFAP1L2	26.2144	12.1129
AFDN	25.0448	41.6502
AFF1	15.2277	8.63797
AFF4	34.3686	27.9619
AFG1L	1.62616	0.417933
AFG2A	2.4478	1.2124
AFG2B	10.1798	7.61679
AFG3L2	44.6083	17.8465
AFMID	12.1552	3.34218
AFP	0.219161	0
AFTPH	21.5803	15.9374
AGA	10.183	7.80596
AGAP1	6.64512	2.1768
AGAP11	0.705206	0.687209
AGAP2	1.04385	0.410305
AGAP3	58.0446	18.5093
AGAP4	4.70539	2.35177
AGAP5	3.78311	1.37887
AGAP6	7.88559	3.21066
AGAP9	7.39855	2.33566
AGBL2	0.468602	0.0260939
AGBL3	0.458275	0.114835
AGBL5	22.7172	6.1676
AGER	7.28687	1.14967
AGFG1	17.1652	10.2483
AGFG2	4.79411	2.67277
AGGF1	20.1694	6.19607
AGK	11.0989	2.8012
AGL	10.9062	3.76623
AGMAT	1.41086	0.117845
AGMO	0.478161	0
AGO1	7.87427	3.45942
AGO2	11.1243	3.09466
AGO3	2.5674	0.989449
AGO4	7.9198	2.8944
AGPAT1	20.5753	3.40287
AGPAT2	75.0086	17.8077
AGPAT3	20.8406	8.91118
AGPAT4	4.7945	1.77604
AGPAT5	18.0055	4.67799
AGPS	19.8489	3.53396
AGR2	17.9578	1.53842
AGRN	528.085	98.8774
AGTPBP1	4.69346	0.546153
AGTRAP	80.397	34.3114
AGXT	0.00676088	0.116296
AHCTF1	19.2595	6.63645
AHCY	131.345	21.9966
AHCYL1	51.7288	52.0816
AHCYL2	11.5531	5.41749
AHDC1	16.5325	12.6071
AHI1	2.8795	2.68391
AHNAK	220.888	87.1048
AHNAK2	105.389	56.0784
AHR	14.7138	10.0353
AHRR	0.859746	0.153199
AHSA1	142.009	51.1021
AHSG	0.00676088	0.118144
AIDA	67.771	12.4265
AIF1L	2.43754	103.683
AIFM1	39.4011	6.37745
AIFM2	4.87772	1.94418
AIFM3	1.5402	0.073513
AIG1	15.9079	7.41288
AIM2	0.182013	0
AIMP1	36.3316	7.90246
AIMP2	28.1576	5.78125
AIP	55.9919	19.4962
AIRIM	9.69691	6.00475
AJAP1	3.47177	1.43892
AJM1	0.711657	0.253621
AJUBA	154.28	77.5707
AK1	31.5114	50.6331
AK2	59.1797	18.8492
AK3	26.4156	38.1841
AK4	16.2997	6.83251
AK6	15.7947	6.98864
AK7	2.18656	0.495576
AK8	0.617303	0.329993
AK9	0.376565	4.38836
AKAP1	21.6157	4.44427
AKAP10	16.1252	13.3451
AKAP11	13.0803	7.34861
AKAP12	7.11073	0.139238
AKAP13	5.95845	11.8831
AKAP19	0.346144	0.0308398
AKAP3	0.229784	0.0341211
AKAP5	0.107182	0
AKAP6	1.15186	0.1309
AKAP7	1.27098	0.203248
AKAP8	28.2197	12.851
AKAP8L	43.3238	56.5797
AKAP9	5.10204	3.99762
AKIP1	25.9581	4.12839
AKIRIN1	76.6552	72.5228
AKIRIN2	47.1443	37.803
AKNA	2.94434	0.646028
AKNAD1	1.15596	0.0953617
AKR1A1	91.2677	27.4841
AKR1B1	114.737	127.127
AKR1B10	2.33443	4.44335
AKR1C1	30.4536	36.5213
AKR1C2	8.96715	23.804
AKR1C3	8.35751	20.1484
AKR1E2	0.813063	0.0426118
AKR7A2	37.2201	12.6306
AKR7A3	0.72289	0.117102
AKT1	97.7971	22.0253
AKT1S1	50.9571	40.6874
AKT2	56.5381	60.0051
AKT3	1.13766	0.315831
AKTIP	8.00883	36.291
ALAD	10.9206	3.1782
ALAS1	63.9112	60.79
ALCAM	55.0123	56.5345
ALDH16A1	28.4426	6.01313
ALDH18A1	54.2533	9.1532
ALDH1A1	0.645688	1.85658
ALDH1A2	2.81849	3.11447
ALDH1A3	179.218	689.778
ALDH1B1	35.3477	0.843216
ALDH1L1	3.82447	0.732596
ALDH1L2	10.8537	0.145415
ALDH2	68.3138	14.1335
ALDH3A1	5.74122	0.41635
ALDH3A2	53.4027	68.6769
ALDH3B1	0.186342	2.55259
ALDH3B2	0.412634	123.251
ALDH4A1	77.4701	14.4099
ALDH5A1	0.322765	4.88866
ALDH6A1	5.36161	1.12399
ALDH7A1	69.9609	10.0426
ALDH8A1	0.217448	0.387471
ALDH9A1	72.2275	18.4568
ALDOA	955.306	494.942
ALDOC	38.7617	51.1548
ALG1	9.27052	2.74802
ALG10	2.93408	0.178236
ALG10B	2.12501	0.219865
ALG11	7.30743	4.96733
ALG12	27.9831	14.2351
ALG13	3.49863	1.60938
ALG14	13.8383	7.61807
ALG2	37.5907	15.979
ALG3	37.8837	10.7997
ALG5	60.6704	13.2153
ALG6	7.38396	1.41498
ALG8	20.3648	5.31468
ALG9	7.78168	2.9236
ALKBH1	6.6752	4.56752
ALKBH2	31.3399	5.22388
ALKBH3	25.4363	11.6076
ALKBH4	7.40855	3.76764
ALKBH5	50.456	22.6393
ALKBH6	23.5931	11.0301
ALKBH7	35.8623	15.1607
ALKBH8	5.56906	1.03746
ALMS1	3.20613	0.182126
ALOX12	1.08101	2.99155
ALOX12B	1.66736	682.976
ALOX15	0.00676088	0.161561
ALOX15B	65.7401	39.7546
ALOX5AP	0.740828	0
ALOXE3	5.99873	146.366
ALPK1	5.1848	1.76687
ALPK3	0.0891641	0.192928
ALPL	0.43357	0
ALS2	10.5481	7.84857
ALS2CL	43.3758	95.782
ALX3	5.64511	4.90378
ALYREF	186.086	53.4765
AMACR	1.41049	1.42301
AMBRA1	10.5104	12.8289
AMD1	72.4683	89.8308
AMDHD1	0.195306	3.59617
AMDHD2	10.4765	2.25212
AMELY	0.120605	0.0537267
AMER1	1.63769	0.664543
AMFR	30.7028	25.5232
AMH	0.413452	0
AMHR2	0.00676088	0.114135
AMIGO1	0.244437	0.931624
AMIGO2	95.3629	13.5024
AMIGO3	1.59084	1.00049
AMMECR1	13.6539	22.8513
AMMECR1L	13.9957	4.67039
AMN	1.35008	0.956815
AMN1	4.75184	39.8642
AMOT	1.81583	0.93217
AMOTL1	67.6618	27.3649
AMOTL2	39.1086	71.1379
AMPD2	20.7203	22.0197
AMPD3	12.8762	25.8669
AMT	10.6093	1.40661
AMTN	0.414685	0
AMY2B	2.66703	1.16047
AMZ1	0.00676088	1.71636
AMZ2	72.9958	12.9877
ANAPC1	15.8938	3.71388
ANAPC10	7.3591	2.07734
ANAPC11	122.678	77.5393
ANAPC13	49.2968	20.1109
ANAPC15	17.8757	4.10374
ANAPC16	58.6778	16.8015
ANAPC2	27.9661	30.767
ANAPC4	19.2728	1.93795
ANAPC5	74.4152	35.1456
ANAPC7	23.1161	10.3138
ANG	3.46594	3.32193
ANGEL1	11.8878	4.92055
ANGEL2	11.8019	1.45716
ANGPTL2	0.983551	0.0657223
ANGPTL4	77.3726	36.4598
ANGPTL8	0.00676088	0.3552
ANK1	0.19001	0.175801
ANK2	0.171888	0.0523915
ANK3	2.17443	4.81384
ANKAR	0.584276	0.0100108
ANKDD1A	2.23566	1.21504
ANKDD1B	0.390475	0.13046
ANKEF1	11.9071	1.37344
ANKFN1	0.00676088	2.54985
ANKFY1	23.7503	10.5729
ANKH	8.50695	7.47546
ANKHD1	1.26566	0.886002
ANKIB1	26.4297	12.7274
ANKK1	0.879847	0.195976
ANKLE1	1.55565	0.385003
ANKLE2	54.9172	31.508
ANKMY1	1.28993	0.226615
ANKMY2	8.44816	1.17752
ANKRA2	16.8989	5.528
ANKRD1	0.281779	2.66742
ANKRD10	16.5342	3.42259
ANKRD11	33.6434	14.2774
ANKRD12	5.38431	3.55885
ANKRD13A	33.9174	95.8034
ANKRD13B	8.21421	1.9132
ANKRD13C	11.7158	16.0687
ANKRD13D	31.5041	32.4639
ANKRD16	4.32249	0.657511
ANKRD17	21.9711	13.8478
ANKRD18A	1.86496	0.0819094
ANKRD18B	1.96832	0.370496
ANKRD2	0.184305	3.48939
ANKRD22	0.313979	66.1897
ANKRD23	1.18485	0.26391
ANKRD26	2.76395	0.515125
ANKRD27	24.7829	17.5923
ANKRD28	13.2239	2.96386
ANKRD29	2.22399	0.896875
ANKRD31	0.0217108	0.976837
ANKRD33B	4.03173	0.605259
ANKRD34A	1.33881	0.0530141
ANKRD35	0.454843	78.8382
ANKRD36	1.20075	0.138234
ANKRD36B	0.900675	0.0788129
ANKRD36C	1.55045	0.076743
ANKRD37	1.17447	1.51728
ANKRD39	12.0517	4.47395
ANKRD40	29.8529	7.93468
ANKRD42	5.6208	4.44805
ANKRD46	4.06733	3.22432
ANKRD49	10.5844	6.53613
ANKRD50	14.2623	5.95304
ANKRD52	25.2381	11.5195
ANKRD53	0.153485	0
ANKRD54	12.9094	5.30698
ANKRD6	3.50235	0.332353
ANKRD61	0.684051	0.391794
ANKRD65	9.70051	3.05712
ANKRD7	0.511995	0.0456163
ANKRD9	11.2563	25.0366
ANKS1A	15.5669	15.3629
ANKS3	8.16167	2.63641
ANKS6	9.36857	3.36157
ANKUB1	0.990574	0.210132
ANKZF1	35.0291	24.3836
ANLN	47.654	6.66275
ANO1	24.2394	0.808764
ANO10	23.2916	34.5177
ANO4	9.11058	7.09928
ANO6	47.9616	12.7218
ANO7	0.482311	0.180933
ANO8	7.63612	46.8034
ANO9	23.3072	43.093
ANOS1	2.35866	0.930909
ANP32A	122.824	29.0274
ANP32B	284.393	54.8596
ANP32E	52.1515	11.6333
ANPEP	76.5311	2.32932
ANTKMT	63.1647	16.3727
ANTXR1	21.8726	4.08634
ANTXR2	70.2803	4.1142
ANXA1	904.532	2150.46
ANXA11	33.5826	35.728
ANXA2	4656.76	1478.77
ANXA2R	1.31808	0.0978625
ANXA3	283.159	186.152
ANXA4	74.8516	16.942
ANXA5	486.659	106.46
ANXA6	148.343	4.83246
ANXA7	144.231	32.3788
ANXA8	83.8863	41.23
ANXA8L1	106.837	79.4342
ANXA9	4.16888	70.0624
AOC1	0.00676088	0.127201
AOC2	1.2523	1.20872
AOC3	0.230938	0.426207
AOPEP	2.33216	1.21353
AOX1	21.4885	3.13504
AP1AR	9.97266	9.36193
AP1B1	92.8605	50.9009
AP1G1	28.3597	34.1296
AP1G2	22.7554	13.1136
AP1M1	50.2495	11.0326
AP1M2	112.012	54.2863
AP1S1	332.045	127.476
AP1S2	5.38422	2.38317
AP1S3	15.0035	15.6055
AP2A1	100.724	99.0654
AP2A2	32.2883	10.3203
AP2B1	143.707	15.6938
AP2M1	478.889	139.125
AP2S1	331.069	264.651
AP3B1	31.0008	15.2256
AP3D1	111.838	56.7191
AP3M1	25.1571	9.8018
AP3M2	11.4429	2.2787
AP3S1	54.2672	25.5756
AP3S2	0.0689201	0.286554
AP4B1	7.67702	1.2016
AP4E1	11.2986	10.0919
AP4M1	14.7948	13.4536
AP4S1	2.23372	0.80371
AP5B1	12.5458	9.56209
AP5M1	6.67006	1.66942
AP5S1	12.4159	2.30721
AP5Z1	18.818	13.7895
APAF1	11.3224	1.27693
APBA1	0.0925325	0.206105
APBA2	2.27513	0.245026
APBA3	13.8145	9.43437
APBB1	4.51445	0.580664
APBB2	14.7772	3.17448
APBB3	7.21709	1.55011
APC	7.01736	3.59001
APC2	1.17045	0.788039
APCDD1	0.433702	1.34527
APCDD1L	1.22959	2.39482
APEH	127.953	27.6222
APEX1	189.159	25.3844
APEX2	31.7277	25.0449
APH1A	185.513	94.6974
APH1B	3.84698	0.783802
API5	69.4052	24.649
APIP	18.2076	4.01095
APLF	2.99865	1.28754
APLN	11.9476	4.24636
APLNR	0.00676088	0.223693
APLP1	0.34055	0.101138
APLP2	672.925	248.269
APMAP	124.665	35.4822
APOB	0.00676088	1.22347
APOBEC2	0.340411	0.0758224
APOBEC3A	0.00676088	3.00297
APOBEC3B	1.53705	0.724997
APOBEC3C	159.787	17.6442
APOBEC3D	0.666677	0.0247491
APOBEC3F	4.22102	0.245265
APOBEC3G	20.3962	0.878201
APOBEC3H	0.715563	0
APOBR	0.330042	0
APOC1	15.5496	2.47392
APOD	1.2306	4.82419
APOE	156.964	129.367
APOL1	18.0038	5.72876
APOL2	14.4428	3.64588
APOL3	1.55372	0.119794
APOL4	0.00676088	1.41407
APOL6	12.7376	1.71254
APOLD1	0.8068	0.218213
APOM	1.03774	0.308194
APOO	27.0954	3.93483
APOOL	6.96854	6.599
APP	1107.34	480.147
APPBP2	11.1212	5.94698
APPL1	19.0792	5.3792
APPL2	12.4665	29.7535
APRG1	0.0492938	0.263511
APRT	221.596	73.9986
APTR	8.78778	2.03567
APTX	45.4495	14.3106
AQP10	1.13178	0.067224
AQP11	0.258352	0.11509
AQP3	57.06	362.634
AQP5	0.00676088	15.0884
AQP6	0.576351	0.23341
AQP8	0.102324	0.227914
AQP9	0.0920608	127.359
AQR	20.6944	13.6698
ARAF	30.4899	16.228
ARAP1	54.2833	34.6929
ARAP2	6.64878	27.1449
ARAP3	11.0482	9.96504
ARB2A	1.85688	0.616177
ARC	0.283021	2.52159
ARCN1	120.914	60.8209
AREG	1935.47	442.222
AREL1	26.962	12.3449
ARF1	452.982	299.476
ARF3	164.344	118.268
ARF4	326.626	187.229
ARF5	320.366	186.971
ARF6	132.174	139.51
ARFGAP1	67.9263	29.8888
ARFGAP2	59.5849	47.2572
ARFGAP3	43.7529	9.22103
ARFGEF1	23.3376	18.4132
ARFGEF2	13.7501	11.7082
ARFIP1	24.7556	12.9804
ARFIP2	30.1183	25.1267
ARFRP1	31.7132	8.73415
ARG1	0.092891	234.215
ARG2	19.1634	15.1662
ARGLU1	132.069	55.2605
ARHGAP1	62.6073	32.6004
ARHGAP10	18.0616	18.9864
ARHGAP11A	6.5597	1.94519
ARHGAP11B	1.68409	0.321524
ARHGAP12	17.9508	7.57197
ARHGAP17	16.557	20.0449
ARHGAP18	26.0981	2.58056
ARHGAP19	7.19652	1.71425
ARHGAP21	38.1252	10.794
ARHGAP22	11.3722	2.83229
ARHGAP23	19.5795	21.8405
ARHGAP24	0.726211	5.49967
ARHGAP25	15.0949	1.89814
ARHGAP26	3.51778	1.71335
ARHGAP27	5.72427	9.2257
ARHGAP28	0.111264	0.118957
ARHGAP29	52.2383	43.6955
ARHGAP30	0.377021	3.31709
ARHGAP31	2.68399	1.06701
ARHGAP32	5.50698	30.101
ARHGAP33	1.87739	0.184771
ARHGAP35	30.0877	12.6446
ARHGAP39	5.92946	3.0852
ARHGAP4	0.824779	0.165339
ARHGAP40	4.60586	44.2229
ARHGAP42	1.38867	0.994644
ARHGAP44	0.710137	0.330729
ARHGAP45	3.09955	1.29907
ARHGAP5	26.2341	20.2732
ARHGAP8	0.0806132	0.143645
ARHGDIA	560.142	155.596
ARHGDIB	151.716	25.8565
ARHGDIG	0.00676088	0.328805
ARHGEF1	95.439	38.3707
ARHGEF10	16.4919	4.06733
ARHGEF10L	5.29039	72.5095
ARHGEF11	9.80885	6.34108
ARHGEF12	46.4936	36.1176
ARHGEF16	19.446	6.27431
ARHGEF17	6.52321	3.51239
ARHGEF18	23.7632	38.6449
ARHGEF19	14.2336	2.1259
ARHGEF2	22.8028	5.04742
ARHGEF25	1.65208	0.147192
ARHGEF26	0.565067	1.2815
ARHGEF28	31.8606	7.11373
ARHGEF3	15.9673	4.00735
ARHGEF35	26.3614	17.4774
ARHGEF37	6.28207	67.8043
ARHGEF39	1.70201	0.354904
ARHGEF4	13.2981	81.0953
ARHGEF40	18.9043	4.80511
ARHGEF5	17.1542	19.1214
ARHGEF6	0.129396	0.00960716
ARHGEF7	10.8374	6.29599
ARHGEF9	7.35076	3.13945
ARID1A	26.1756	15.4921
ARID1B	12.142	9.79234
ARID2	5.82982	3.60897
ARID3A	7.21284	3.66984
ARID3B	7.15786	2.24655
ARID3C	0.177445	0.158095
ARID4A	6.32552	3.47383
ARID4B	11.2783	9.17388
ARID5A	3.42786	1.04608
ARID5B	7.46585	22.6551
ARIH1	30.9564	22.7223
ARIH2	30.4307	12.6067
ARIH2OS	0.696159	0.271357
ARK2C	0.502467	0.359738
ARK2N	17.3205	13.4394
ARL1	64.9594	25.6695
ARL10	3.04991	2.6969
ARL11	0.690564	2.29913
ARL13A	0.126129	0
ARL13B	10.1127	4.44665
ARL14	0.539402	1.63398
ARL14EP	14.8139	4.08621
ARL15	9.65054	13.1868
ARL16	45.869	20.0855
ARL17A	0.100864	0.0748875
ARL17B	0.152727	0.102054
ARL2	69.1032	16.8142
ARL2BP	64.9067	14.6324
ARL3	21.4294	6.17231
ARL4A	7.86737	12.0317
ARL4C	134.068	27.7858
ARL4D	54.4214	37.0534
ARL5A	25.6263	302.58
ARL5B	12.4515	31.242
ARL6	3.09706	1.45492
ARL6IP1	144.463	103.154
ARL6IP4	190.192	66.3173
ARL6IP5	107.038	26.1411
ARL6IP6	22.6001	5.42834
ARL8A	59.8065	24.5717
ARL8B	72.6268	138.649
ARL9	0.874577	0.0779207
ARLN	59.0996	220.849
ARLNC1	0.00676088	0.14562
ARMC1	26.4196	16.6666
ARMC10	22.1346	9.81856
ARMC12	0.521206	0.046437
ARMC2	0.760411	0.138972
ARMC5	6.04599	3.57502
ARMC6	25.0925	5.68252
ARMC7	5.8618	2.15048
ARMC8	9.86534	4.9522
ARMC9	5.37952	0.709153
ARMCX1	26.1099	18.6333
ARMCX2	27.304	3.62177
ARMCX3	31.4582	27.5049
ARMCX4	0.576206	0.0937108
ARMCX5	6.61094	2.1326
ARMCX6	11.4206	10.9431
ARMH3	17.5572	9.00638
ARMH4	0.225316	0.184017
ARMS2	0.172101	0.153334
ARNT	18.3145	15.2345
ARNT2	0.784439	0.113335
ARPC1A	236.926	316.789
ARPC1B	524.404	114.726
ARPC2	710.655	332.533
ARPC3	566.591	303.69
ARPC4	156.098	57.8985
ARPC5	221.053	134.941
ARPC5L	83.4164	103.638
ARPIN	14.0813	5.27032
ARPP19	82.7458	38.93
ARR3	0.112461	0.100197
ARRB1	0.444899	10.8926
ARRB2	23.0052	13.8796
ARRDC1	78.4417	31.5835
ARRDC2	6.23281	3.53382
ARRDC3	12.7662	8.72408
ARRDC4	49.8174	275.281
ARSA	36.5127	18.1319
ARSB	3.54804	0.401159
ARSD	4.75724	0.851318
ARSG	0.262487	0.0629633
ARSI	4.03957	9.19326
ARSJ	16.2054	2.80907
ARSK	4.40935	2.91001
ART3	0.286127	0.018209
ARTN	42.5518	9.01783
ARV1	25.9831	13.847
ARVCF	9.12219	1.30832
ASAH1	46.276	32.427
ASAH2	0.349148	0.112332
ASAH2B	4.96952	1.42316
ASAP1	31.3349	20.1711
ASAP2	50.8158	17.0882
ASAP3	10.5967	17.1015
ASB1	25.7602	4.1403
ASB12	0.107547	0
ASB13	16.4908	5.074
ASB14	0.375933	0.184216
ASB16	0.845138	0.231686
ASB3	0.641501	0.791373
ASB4	0.123772	0
ASB5	0.109985	0
ASB6	19.1347	11.2984
ASB7	10.1882	6.69925
ASB8	10.6022	7.68918
ASB9	0.472068	0
ASCC1	17.4261	4.44587
ASCC2	41.5732	30.903
ASCC3	24.1012	11.231
ASCL2	1.50414	1.90967
ASF1A	18.4561	5.95026
ASF1B	35.9895	3.57868
ASGR1	0.583357	0.259872
ASGR2	0.00676088	0.301298
ASH1L	10.7406	10.1033
ASH2L	23.5317	7.35892
ASIC1	6.70405	0.965068
ASIC3	0.661035	1.15113
ASIC4	0.00676088	0.326761
ASIP	0.125503	0.0559088
ASL	42.7214	27.1584
ASNS	99.8067	7.01379
ASNSD1	30.9518	14.9415
ASPDH	0.110627	2.4148
ASPG	0.00676088	2.85799
ASPH	57.6791	12.661
ASPHD1	20.1342	2.43094
ASPHD2	3.7776	1.83242
ASPM	9.0551	0.995657
ASPRV1	0.319379	1870.93
ASPSCR1	14.7702	3.69794
ASS1	81.0677	17.0464
ASTE1	2.24208	0.586249
ASTL	0.0326503	0.363624
ASTN1	0.0721909	0.152757
ASTN2	0.175512	0.242377
ASXL1	16.2735	4.14346
ASXL2	12.5667	5.58407
ATAD1	26.8896	14.4139
ATAD2	14.3681	9.13898
ATAD2B	1.99984	2.44992
ATAD3A	50.9763	13.2412
ATAD3B	28.5721	8.96522
ATAD3C	0.447371	0.265724
ATAD5	2.94502	0.470951
ATAT1	1.91488	0.468567
ATE1	13.4165	3.70738
ATF1	17.8179	6.38493
ATF2	21.8675	3.25566
ATF3	5.9318	4.55878
ATF4	614.2	105.71
ATF5	18.8945	7.4078
ATF6	16.4391	14.2973
ATF6B	64.1601	52.4513
ATF7	9.8165	2.96532
ATF7IP	11.6537	8.88065
ATF7IP2	1.50294	0.286939
ATG10	3.44274	0.911615
ATG101	81.1896	73.3707
ATG12	26.1171	13.6845
ATG13	22.2715	33.8226
ATG14	7.45969	11.7197
ATG16L1	16.1751	10.1452
ATG16L2	24.5675	20.9918
ATG2A	14.6947	96.4928
ATG2B	5.80072	3.94974
ATG3	35.128	10.7496
ATG4A	8.99759	11.5637
ATG4B	39.9318	30.403
ATG4C	8.14429	1.70628
ATG4D	18.026	22.3999
ATG5	31.2811	7.78052
ATG7	10.356	4.58044
ATG9A	44.3151	35.5765
ATG9B	0.0986051	31.3304
ATIC	98.8218	10.4929
ATL1	1.75422	1.14052
ATL2	19.7885	24.7352
ATL3	29.2933	8.50252
ATM	9.3379	0.731169
ATMIN	16.6815	37.6004
ATN1	82.7612	23.6068
ATOSA	5.18538	24.1784
ATOSB	29.0501	22.6638
ATOX1	210.719	156.198
ATP10B	0.0167217	13.3935
ATP10D	30.7374	18.2509
ATP11A	15.594	7.02418
ATP11B	26.1878	51.225
ATP11C	7.57157	1.98827
ATP12A	1.37792	847.897
ATP13A1	30.3142	16.6269
ATP13A2	59.7535	55.4609
ATP13A3	48.8555	19.7613
ATP13A4	0.00676088	4.60959
ATP1A1	267.21	124.744
ATP1A3	0.110627	0.0328544
ATP1B1	28.7597	165.286
ATP1B3	179.282	137.834
ATP23	4.08175	0.785185
ATP2A1	0.465076	0.397096
ATP2A2	197.819	112.129
ATP2A3	0.557076	0.0684591
ATP2B1	16.5066	8.39348
ATP2B4	60.9235	100.754
ATP2C1	40.4024	27.0698
ATP2C2	2.30562	63.4234
ATP5F1A	380.691	155.556
ATP5F1B	814.201	364.59
ATP5F1C	312.638	130.693
ATP5F1D	237.068	81.1032
ATP5F1E	19.9559	6.0677
ATP5IF1	165.208	112.052
ATP5MC1	276.826	48.7341
ATP5MC2	175.379	53.1634
ATP5MC3	144.289	46.985
ATP5ME	474.701	156.989
ATP5MF	485.478	165.596
ATP5MG	205.238	103.809
ATP5MGL	0.17404	0.310122
ATP5MJ	164.574	82.9995
ATP5MK	248.095	137.406
ATP5PB	172.245	79.6879
ATP5PD	441.766	230.957
ATP5PF	104.683	64.7228
ATP5PO	320.557	125.738
ATP6AP1	75.532	100.34
ATP6AP2	143.222	131.101
ATP6V0A1	19.6171	45.0645
ATP6V0A2	8.24759	4.23362
ATP6V0B	86.0033	104.932
ATP6V0C	343.521	505.086
ATP6V0D1	95.5721	121.105
ATP6V0D2	0.00676088	0.254611
ATP6V0E1	188.091	320.902
ATP6V0E2	3.92062	0.950649
ATP6V1A	20.8905	60.3824
ATP6V1B2	68.2498	232.566
ATP6V1C1	20.4784	12.6305
ATP6V1C2	1.89812	130.309
ATP6V1D	80.5396	113.226
ATP6V1E1	128.673	173.725
ATP6V1E2	2.90932	0.648017
ATP6V1F	214.629	259.692
ATP6V1G1	120.672	135.507
ATP6V1G2	0.173497	0
ATP6V1H	52.3299	77.0946
ATP7A	2.24997	26.089
ATP7B	4.87655	3.01249
ATP8A2	0.19942	0.0333138
ATP8B1	9.03026	8.52899
ATP8B2	24.8529	1.96762
ATP8B3	0.570621	0.143677
ATP9A	4.11488	5.74044
ATP9B	4.66749	1.39998
ATPAF1	34.3121	8.77965
ATPAF2	10.2628	8.18995
ATPSCKMT	6.57216	0.4644
ATR	10.3478	1.95451
ATRAID	92.1084	19.2753
ATRIP	9.38618	1.48625
ATRN	29.924	18.0222
ATRX	11.4047	7.86865
ATXN1	4.75903	6.6222
ATXN10	69.6124	15.217
ATXN1L	15.5175	12.7177
ATXN2	17.7445	5.69142
ATXN2L	79.7909	53.0169
ATXN3	6.59935	8.14585
ATXN7	8.14835	4.79048
ATXN7L1	1.74534	0.777506
ATXN7L2	2.1145	1.81851
ATXN7L3	50.0896	42.1157
ATXN7L3B	48.0017	24.8326
AUH	5.28004	3.45574
AUNIP	5.42833	0.848941
AUP1	101.883	45.6353
AURKA	29.5368	2.57808
AURKAIP1	181.291	88.947
AURKB	45.2468	2.70941
AURKC	1.60328	2.28551
AUTS2	10.3467	4.14986
AVEN	21.2572	7.1629
AVIL	0.451633	0.201192
AVL9	15.3594	5.56341
AVPI1	37.9612	579.328
AWAT1	0.00676088	0.708471
AXIN1	32.4345	12.291
AXIN2	0.183869	0.117013
AXL	70.3803	4.91783
AZGP1	0.00676088	2303.4
AZI2	28.2382	9.38179
AZIN1	79.8616	20.771
AZIN2	4.20845	1.0504
B2M	928.219	391.225
B3GALNT1	3.36953	0.274229
B3GALNT2	18.6162	5.48765
B3GALT6	18.8198	4.45805
B3GALT9	6.44007	0.531277
B3GAT3	28.8076	6.96033
B3GLCT	6.71604	4.65397
B3GNT2	35.3271	20.2712
B3GNT3	22.53	54.1844
B3GNT4	2.24927	4.59739
B3GNT5	52.6839	15.2969
B3GNT7	0.522633	0.0997803
B3GNT8	4.2292	5.24245
B3GNT9	7.65974	5.1069
B4GALNT1	0.247371	0
B4GALNT2	2.27259	1.14919
B4GALNT3	8.65572	127.407
B4GALNT4	41.5016	18.5229
B4GALT1	182.201	39.7504
B4GALT2	110.501	28.023
B4GALT3	24.455	23.4496
B4GALT4	21.737	34.8424
B4GALT5	35.2012	9.05918
B4GALT6	5.79407	0.457074
B4GALT7	25.2148	4.63135
B4GAT1	24.6542	11.5215
B9D1	7.26926	3.02852
B9D2	3.69978	1.20598
BAALC	0.00676088	0.456611
BABAM1	102.483	43.7516
BABAM2	22.1409	7.94946
BACE1	12.6353	1.70817
BACE2	21.4738	4.27316
BACH1	33.9244	49.8822
BACH2	0.973511	0.412521
BAD	48.0567	16.9544
BAG1	14.6131	25.3514
BAG2	3.14811	0.175301
BAG3	134.287	137.1
BAG4	11.9308	4.75981
BAG5	25.0113	15.2332
BAG6	86.4322	78.0171
BAHCC1	6.29551	2.20393
BAHD1	17.2941	8.28221
BAIAP2	49.2792	46.4037
BAIAP2L1	54.7516	19.9682
BAIAP2L2	1.6324	0.828665
BAIAP3	0.0498862	0.544466
BAK1	100.29	45.3741
BAMBI	9.6792	10.7437
BANCR	0.206012	0
BANF1	265.079	46.1376
BANK1	0.0781663	0.174106
BANP	3.39379	2.04832
BAP1	103.685	32.5345
BARD1	5.79505	1.37962
BARX1	0.00676088	0.292597
BARX2	13.1639	51.6117
BASP1	238.162	103.192
BATF2	1.2538	1.29479
BATF3	0.141751	0
BAX	239.222	70.5863
BAZ1A	27.1423	11.1169
BAZ1B	37.8067	6.5491
BAZ2A	40.3865	30.1569
BAZ2B	5.66109	4.95986
BBC3	13.7444	4.51154
BBIP1	9.55316	3.62616
BBLN	121.049	206.42
BBOF1	1.95999	0.301079
BBOX1	0.00676088	13.969
BBS1	12.3378	4.19107
BBS10	9.23688	2.47235
BBS12	4.96775	1.67283
BBS2	30.9017	7.429
BBS4	13.6445	1.59502
BBS5	6.38688	1.13808
BBS7	15.7684	4.82127
BBS9	4.65068	0.824128
BBX	19.3767	5.00011
BCAM	90.5841	66.9301
BCAN	0.446358	0.0611822
BCAP29	24.9489	5.3756
BCAP31	252.115	98.324
BCAR1	56.0759	9.94177
BCAR3	50.8951	12.2412
BCAS1	0.00676088	0.305408
BCAS2	62.384	21.5199
BCAS3	4.03133	3.42659
BCAS4	17.33	3.72054
BCAT1	12.9717	4.90633
BCAT2	43.6561	4.52689
BCCIP	40.8557	11.9376
BCDIN3D	3.72362	1.73505
BCHE	7.47988	1.33789
BCKDHA	45.621	33.1385
BCKDHB	6.58498	1.13338
BCKDK	54.0328	73.2151
BCL10	26.4589	3.90934
BCL11A	3.50888	0.76528
BCL11B	6.17039	1.46652
BCL2	0.16132	0.0399246
BCL2A1	3.39165	5.58376
BCL2L1	137.156	174.166
BCL2L10	1.49619	1.29383
BCL2L11	1.70057	0.276062
BCL2L12	36.3712	5.53098
BCL2L13	27.9718	8.67767
BCL2L2	46.6821	68.0773
BCL3	14.0613	3.10428
BCL6	4.64437	14.9938
BCL6B	0.236694	0.0527208
BCL7A	35.0677	13.9352
BCL7B	40.4715	19.889
BCL7C	26.9561	19.908
BCL9	6.96253	1.65103
BCL9L	66.6662	30.2873
BCLAF1	38.1763	4.72284
BCLAF3	3.13431	0.47895
BCO2	0.00676088	8.51384
BCOR	10.7136	2.12659
BCORL1	5.15766	1.10079
BCR	41.5347	43.3995
BCS1L	38.4784	3.85853
BCYRN1	109.16	121.416
BDH1	5.87336	18.4407
BDH2	14.023	2.3903
BDKRB1	9.94033	4.14249
BDKRB2	27.6989	11.0256
BDNF	0.0320483	0.157045
BDP1	4.69213	2.41221
BEAN1	0.457547	1.81813
BECN1	47.374	31.6424
BEGAIN	1.39184	0.324108
BEND3	3.3403	0.279568
BEND6	0.78309	0.137425
BEND7	1.38075	0.448287
BEST1	0.163022	0.0726224
BEST2	0.0654082	0.203965
BEST4	0.169119	0.45203
BET1	10.9217	3.93768
BET1L	39.751	19.5942
BEX1	0.16132	0.215593
BEX2	8.04076	12.0101
BEX3	177.16	167.403
BEX4	53.4754	47.3541
BEX5	0.546933	0.0609114
BFAR	33.8619	6.45323
BFSP1	2.1125	0.94107
BGLAP	0.00676088	0.113664
BGN	1.30865	1.11525
BHLHA15	2.75752	0.0877435
BHLHE40	209.572	136.834
BHLHE41	0.956482	0.42609
BHMT	0.00676088	0.123894
BICC1	1.74818	0.522468
BICD1	2.29606	1.77994
BICD2	58.9738	268.71
BICDL1	5.35738	8.0205
BICDL2	0.319184	98.7028
BICRA	5.43611	4.94778
BICRAL	5.19667	2.45445
BID	25.825	6.9865
BIK	7.14987	1.82006
BIN1	15.7925	1.26073
BIN3	20.8195	17.0308
BIRC2	43.9507	18.969
BIRC3	5.73106	0.469832
BIRC5	49.8548	2.3861
BIRC6	13.0084	4.412
BISPR	0.800333	0.475372
BIVM	12.8141	1.83369
BKGD	4.799	11.9181
BLACAT1	5.36882	11.248
BLCAP	124.495	51.0209
BLID	0.32264	0
BLK	0.19417	0
BLM	5.07811	0.513575
BLMH	40.4512	66.4397
BLNK	2.33588	30.9897
BLOC1S1	24.7922	4.56581
BLOC1S2	54.5538	19.6443
BLOC1S3	13.8785	30.9329
BLOC1S4	30.492	6.93197
BLOC1S6	30.6273	8.56663
BLTP1	8.74736	4.49249
BLTP2	56.4647	29.128
BLTP3A	4.98849	2.17204
BLTP3B	6.85151	7.27749
BLVRA	84.9411	8.67257
BLVRB	125.249	166.736
BLZF1	32.517	32.3986
BMAL1	16.5783	6.92254
BMAL2	56.4058	59.7157
BMERB1	4.12678	0.95202
BMF	0.593298	0.893587
BMI1	1.78383	0.794655
BMP1	51.9819	15.9149
BMP2	9.89916	27.0865
BMP2K	6.24098	9.6958
BMP4	3.08019	0.857595
BMP6	0.223926	0.658373
BMP7	0.24148	1.5675
BMP8A	0.520348	0.222531
BMP8B	0.201826	0.0699288
BMPER	0.110561	0.0738783
BMPR1A	12.4114	7.83274
BMPR1B	0.256435	0.155776
BMPR2	17.4297	8.44615
BMS1	23.6928	6.0121
BMX	0.155372	0
BNC1	117.681	13.2094
BNIP1	14.5884	8.04019
BNIP2	30.7218	14.0377
BNIP3	117.514	299.53
BNIP3L	41.237	288.373
BNIPL	1.61427	119.117
BOC	4.21856	3.79789
BOD1	48.0303	17.5527
BOD1L1	15.279	9.73628
BOK	51.3627	20.4837
BOLA1	23.1003	13.7434
BOLA2	9.81019	4.37021
BOLA3	151.859	16.7726
BOP1	89.3247	14.8805
BORA	6.71524	1.10724
BORCS5	2.79951	4.38062
BORCS6	21.0694	26.054
BORCS7	8.28065	6.25829
BORCS8	8.61766	5.99111
BPGM	32.7767	7.49339
BPHL	13.4632	3.16537
BPIFA3	0.117746	0
BPIFB4	0.31982	0
BPIFC	0.110407	117.107
BPNT1	18.4003	12.4686
BPNT2	34.4471	17.5473
BPTF	11.454	9.27398
BRAF	5.63965	5.92193
BRAP	14.3103	8.20696
BRAT1	24.9591	5.43227
BRCA1	11.522	1.34631
BRCA2	1.94732	0.114968
BRCC3	21.4847	6.23272
BRD1	15.5139	19.5163
BRD10	6.32009	4.84146
BRD2	47.2337	26.7531
BRD3	10.6389	3.14316
BRD3OS	8.94878	1.31802
BRD4	19.9544	14.2376
BRD7	61.4441	29.596
BRD8	13.3978	7.72161
BRD9	20.925	4.5295
BRF1	10.2856	5.18225
BRF2	9.80357	7.30974
BRI3	74.1758	30.1713
BRI3BP	7.80426	2.95943
BRICD5	2.16372	0.895038
BRIP1	3.65793	0.256963
BRIX1	63.1386	12.2629
BRK1	333.81	368.152
BRME1	0.263867	1.9815
BRMS1	100.253	32.6331
BRMS1L	12.8545	3.06294
BROX	24.7029	12.649
BRPF1	9.51434	5.08846
BRPF3	6.28843	10.3895
BRSK1	6.57034	1.52123
BRWD1	5.28059	7.07167
BRWD3	6.17939	4.86291
BSCL2	1.60575	0.476882
BSDC1	24.544	37.3153
BSG	668.768	267.219
BSND	0.00676088	0.469942
BSPRY	0.118448	31.1845
BST1	0.944173	0.0168243
BST2	247.411	135.444
BTAF1	19.3695	14.142
BTBD1	63.2848	18.569
BTBD10	41.6954	35.0198
BTBD16	0.406942	0.569746
BTBD18	0.125844	0
BTBD19	6.05409	12.4475
BTBD2	73.4323	26.0177
BTBD3	13.5396	7.11117
BTBD6	40.145	19.5773
BTBD7	4.92969	2.56314
BTBD8	1.44551	0.0429293
BTBD9	2.98211	6.56795
BTC	0.242331	0.197914
BTD	2.92006	2.0274
BTF3	787.808	338.65
BTF3L4	23.5706	15.9971
BTG1	34.8536	40.1729
BTG2	68.247	123.254
BTG3	66.5129	41.1666
BTG4	0.39449	0.117157
BTK	0.0898596	0.360273
BTN2A1	10.9782	3.15953
BTN2A2	7.80699	3.89398
BTN3A1	5.46918	0.714283
BTN3A2	9.99958	2.02616
BTN3A3	7.31883	0.660327
BTRC	10.3252	15.8577
BUB1	23.1763	1.5163
BUB1B	17.8746	1.04293
BUB3	109.173	35.7024
BUD13	18.6416	5.21376
BUD23	116.973	29.0142
BUD31	39.0235	16.7354
BYSL	22.2289	7.82314
BZW1	215.5	184.963
BZW2	55.6231	10.0608
C10orf143	1.04046	1.04288
C10orf55	5.81021	0.369759
C10orf67	0.0974249	0.144668
C10orf88	10.3606	4.61542
C10orf95	3.02917	2.65668
C11orf16	0.344544	0
C11orf24	30.2626	3.99238
C11orf58	50.4212	33.1266
C11orf65	0.902647	0.156375
C11orf68	59.9909	15.8044
C11orf71	2.73516	1.0246
C11orf91	9.54771	3.77307
C11orf96	0.00676088	3.12534
C11orf97	0.00676088	0.102561
C11orf98	0.859442	0.765722
C12orf43	14.1762	4.15472
C12orf54	6.278	1.5848
C12orf56	0.265377	3.75346
C12orf57	81.9265	23.287
C12orf60	2.12866	0.445105
C12orf71	0.251461	0
C12orf75	167.46	39.1817
C12orf76	3.76065	0.69322
C13orf46	0.0967022	0.129236
C14orf119	39.38	22.1915
C14orf132	0.778738	0.149802
C14orf93	5.60452	0.68946
C15orf39	16.9946	6.39797
C15orf40	6.5386	1.89862
C15orf61	8.25555	2.43585
C15orf62	1.95541	85.9144
C16orf46	1.80523	1.34032
C16orf74	188.635	25.5868
C16orf86	3.73238	0.855096
C16orf87	13.3729	11.4219
C16orf95	4.43164	0.586922
C17orf100	7.04203	1.86635
C17orf107	0.309103	0.481943
C17orf58	8.08062	1.22628
C17orf67	1.41941	6.48121
C17orf75	10.261	1.5457
C17orf99	0.104555	0.116442
C18orf32	4.37447	2.96056
C18orf54	6.33479	0.867604
C19orf12	9.2061	2.79784
C19orf18	0.303951	0.270806
C19orf25	24.8447	10.2618
C19orf38	0.00676088	0.168334
C19orf44	2.99279	0.555507
C19orf47	14.09	5.63356
C19orf48P	72.6246	8.35704
C19orf53	196.515	157.522
C19orf73	1.68215	0.41631
C19orf81	0.00676088	0.252022
C1D	55.6664	59.8241
C1GALT1	14.0469	6.81107
C1GALT1C1	18.8429	5.66112
C1orf105	0.00676088	0.343725
C1orf115	3.08809	0.458557
C1orf116	75.627	158.034
C1orf122	101.181	40.8436
C1orf146	0.129356	0.0576251
C1orf159	7.81739	6.17426
C1orf162	0.0692519	0.1234
C1orf174	13.8171	3.48904
C1orf198	12.149	24.422
C1orf21	9.53763	4.39302
C1orf210	7.88182	15.012
C1orf216	10.1821	1.61069
C1orf226	0.359745	1.04896
C1orf35	19.2599	7.07651
C1orf50	22.0574	7.26274
C1orf52	12.6714	4.84103
C1orf53	2.44318	0.634888
C1orf54	2.83791	2.39537
C1orf56	1.76108	1.68974
C1orf74	20.5781	14.3657
C1QBP	302.747	51.4538
C1QL1	0.370821	0.289086
C1QL3	1.00403	0.323029
C1QL4	0.875001	0
C1QTNF1	34.8452	1.38107
C1QTNF12	2.00805	1.06227
C1QTNF2	0.105587	0.0940728
C1QTNF3	0.145382	0
C1QTNF4	0.167944	0.14963
C1QTNF6	15.5709	2.73282
C1R	20.9448	2.15317
C1RL	15.7556	2.87605
C1S	14.1212	1.00224
C2	0.00676088	0.267419
C20orf144	1.46377	0.434715
C20orf202	0.00676088	0.115861
C20orf204	0.0774407	0.103494
C20orf96	3.22765	0.455316
C21orf58	3.2747	0.18235
C21orf91	17.251	14.948
C22orf15	0.223655	0
C22orf23	57.473	54.3314
C22orf31	0.00676088	0.144331
C22orf39	9.58331	3.26856
C22orf46P	5.20657	2.61904
C2CD2	26.2643	11.0801
C2CD2L	3.79053	20.3481
C2CD3	4.06088	1.18041
C2CD4B	0.00676088	0.235839
C2CD4C	2.97474	3.00636
C2CD4D	0.460179	0.391362
C2CD5	13.4035	1.98632
C2orf15	0.972432	0.649793
C2orf42	5.27233	2.11802
C2orf49	12.0271	6.93122
C2orf66	0.739669	0.302046
C2orf68	7.97581	5.95694
C2orf69	14.5847	5.96538
C2orf74	34.1349	4.05086
C2orf76	2.40459	2.44554
C2orf81	4.92847	0.444662
C2orf92	0.406305	0.271499
C3	60.8852	11.6482
C3AR1	0.213388	0.0633728
C3orf18	5.72897	0.267705
C3orf33	3.45571	0.461831
C3orf38	14.8046	11.141
C3orf52	7.94787	6.30916
C3orf62	3.36992	1.7428
C4A	0.333165	0.0456667
C4orf33	8.53507	2.09507
C4orf36	3.23219	1.24352
C4orf46	7.67164	3.1355
C5	0.964744	0.0499733
C5AR1	0.227219	0.177136
C5AR2	0.0609635	0.380209
C5orf15	70.4129	16.1589
C5orf22	14.1497	4.89891
C5orf24	22.4029	7.33157
C5orf34	2.41699	0.215343
C5orf46	0.0283213	3.82279
C5orf47	0.00676088	0.0982505
C5orf63	0.9895	0.313457
C5orf67	0.296498	0
C6orf120	18.38	7.84422
C6orf132	12.6641	100.216
C6orf136	8.8536	3.28672
C6orf141	13.1105	7.77289
C6orf15	0.00676088	7.85243
C6orf163	0.158946	0.0354033
C6orf52	1.99264	0.253621
C6orf62	78.9424	17.4148
C6orf89	29.2872	17.7368
C7orf25	14.4505	4.06168
C7orf57	1.43224	18.1839
C8G	0.317121	0.353175
C8orf33	11.4457	3.09158
C8orf34	0.131844	0.0335619
C8orf44	1.91094	0.458381
C8orf48	1.44251	0.171361
C8orf58	14.8364	19.4072
C8orf74	0.247875	0.0552112
C8orf76	3.73031	1.24632
C8orf82	21.9527	6.95781
C8orf88	1.71676	0.117658
C9orf163	0.486405	0.144455
C9orf40	12.1414	4.9824
C9orf43	0.105707	0
C9orf72	5.15142	3.23178
C9orf78	71.5176	25.0105
C9orf85	15.3699	14.6678
CA10	0.755162	0.0480581
CA11	7.48708	3.56017
CA12	95.2822	33.3504
CA13	3.53506	1.23733
CA14	1.51304	0.358075
CA2	11.0178	67.9334
CA3	0.396628	0.212026
CA5B	1.15297	1.19845
CA6	0.00676088	0.241576
CA9	0.668949	4.58176
CAAP1	19.5169	7.546
CAB39	84.6801	57.544
CAB39L	4.3476	10.4264
CABIN1	15.4086	5.21758
CABLES1	0.58383	0.189151
CABLES2	6.76001	6.07195
CABYR	7.05248	1.07921
CACFD1	4.21127	9.30353
CACHD1	2.99611	1.22877
CACNA1G	0.186816	0.0237777
CACNA2D1	0.273339	0.0704962
CACNA2D2	0.165968	0.221805
CACNB1	7.5779	3.17381
CACNB2	0.221995	0
CACNB3	14.3006	5.26265
CACNB4	0.0275498	0.104319
CACNG4	0.121625	0.650172
CACTIN	15.7333	7.0518
CACUL1	27.2163	22.5566
CACYBP	53.6935	9.28737
CAD	40.4073	5.70621
CADM1	20.3491	3.20026
CADM4	10.2746	81.563
CADPS2	0.159837	0
CALB1	0.164565	1.80831
CALB2	0.00676088	68.8206
CALCB	0.40463	0
CALCOCO1	53.1876	203.196
CALCOCO2	31.669	19.4526
CALCRL	1.79301	0.0690272
CALD1	190.403	31.131
CALHM2	5.26946	0.249283
CALHM5	0.157172	1.92545
CALHM6	1.14294	0.212147
CALM1	214.265	233.647
CALM2	725.301	547.15
CALM3	452.199	166.673
CALML3	33.5552	67.4234
CALML4	6.33035	2.60618
CALML5	5.87344	4844.94
CALML6	0.434168	0.0552604
CALR	3332.51	355.733
CALR3	0.10763	0.0479465
CALU	137.572	34.2776
CAMK1	7.81223	0.580028
CAMK1D	0.443849	16.7077
CAMK1G	0.168896	0
CAMK2B	0.795086	0.0488541
CAMK2D	8.7696	35.729
CAMK2G	11.4232	7.69045
CAMK2N1	65.004	76.6498
CAMK2N2	2.14722	0.364394
CAMK4	0.806312	0.0276302
CAMKK1	4.63	1.4766
CAMKK2	20.9899	6.42355
CAMKMT	3.34416	1.33888
CAMLG	27.4633	9.75193
CAMP	0.373309	0.415751
CAMSAP1	13.8233	6.87678
CAMSAP2	62.113	64.0851
CAMSAP3	9.80216	69.3184
CAMTA1	7.21381	4.18791
CAMTA2	30.0028	12.1641
CAND1	54.9779	33.4753
CAND2	1.24563	0.252227
CANT1	81.4305	31.6391
CANX	318.74	58.9069
CAP1	587.458	303.587
CAP2	5.49354	3.99778
CAPG	219.475	104.674
CAPN1	309.983	208.099
CAPN10	22.0894	8.38767
CAPN12	5.03358	3.57316
CAPN14	0.559787	0.425399
CAPN15	22.283	10.8588
CAPN2	385.766	72.8304
CAPN3	7.51869	1.97919
CAPN5	3.67554	0.709524
CAPN6	0.386809	0
CAPN7	16.9799	12.9847
CAPN8	0.00676088	2.34822
CAPNS1	328.985	78.8983
CAPNS2	35.2813	74.41
CAPRIN1	77.7272	27.7457
CAPRIN2	25.1332	4.73231
CAPS	3.17958	1.64768
CAPS2	0.388592	0.181764
CAPZA1	189.751	125.272
CAPZA2	91.2493	44.4619
CAPZA3	0.128996	0
CAPZB	151.147	78.1677
CARD10	115.84	24.8963
CARD11	13.0183	1.25354
CARD14	0.603178	20.231
CARD16	4.79996	1.25781
CARD18	2.73902	317.619
CARD19	28.9071	10.4078
CARD6	8.41746	5.14082
CARD8	2.19375	0.255256
CARD9	0.262002	1.57566
CARF	1.87027	0.262291
CARHSP1	71.3619	43.6264
CARINH	3.10937	1.15429
CARM1	80.7242	27.5611
CARMIL1	10.5218	4.39042
CARMIL2	0.202793	0.0129056
CARMIL3	0.0587361	2.054
CARNMT1	12.3501	3.78474
CARNS1	0.0831188	0.157367
CARS1	82.8309	53.9619
CARS2	21.1627	5.11241
CASC11	0.457427	0.0815091
CASC15	0.438668	2.37756
CASC18	0.0514267	0.160366
CASC2	0.293371	0.213856
CASC20	0.00676088	0.396334
CASC21	0.950822	0
CASC3	40.3201	11.5891
CASC8	1.29557	0.7054
CASD1	4.32188	1.48773
CASK	9.31535	5.31871
CASKIN1	0.219758	1.06599
CASKIN2	13.0736	5.33366
CASP1	33.1149	19.834
CASP10	3.90096	1.8493
CASP14	2.85114	291.992
CASP2	15.5821	6.54319
CASP3	41.1503	10.452
CASP4	76.543	53.0554
CASP6	5.70935	0.914571
CASP7	21.8038	3.23186
CASP8	12.7391	6.40676
CASP8AP2	6.0451	4.51572
CASP9	2.20305	0.331077
CASQ1	0.213061	0
CAST	93.9047	132.7
CASTOR1	6.08699	7.10366
CASTOR2	1.70538	3.3489
CASZ1	5.97047	51.4117
CAT	32.0437	55.7253
CATED	1.7771	1.72468
CATSPER1	0.106192	0.473058
CATSPER2	5.26626	1.52173
CATSPER3	0.20345	0.090632
CATSPERB	0.307056	0.102589
CATSPERE	0.194034	0.0288125
CATSPERG	0.253524	0.155291
CATSPERQ	3.57197	0.185027
CATSPERZ	0.747622	0.499572
CAV1	674.419	123.877
CAV2	216.326	75.5693
CAVIN1	369.484	110.523
CAVIN2	2.99417	1.44816
CAVIN3	170.436	11.2902
CAVIN4	0.260733	0.174226
CBARP	7.1432	16.1894
CBFA2T2	7.21392	2.32565
CBFA2T3	0.152003	0.25957
CBFB	43.4112	16.5534
CBL	16.822	5.68458
CBLB	6.54587	1.34586
CBLC	66.3618	56.3363
CBLL1	12.7518	6.69896
CBLN3	3.67501	0.105621
CBR1	51.7905	23.9283
CBR3	4.48573	0.738498
CBR4	18.4227	3.16409
CBS	6.22886	0.143031
CBX1	92.1336	41.622
CBX2	2.49741	0.343229
CBX3	152.831	33.4029
CBX4	19.2689	38.8546
CBX5	20.9149	2.96477
CBX6	21.0579	2.87572
CBX7	2.02659	2.37737
CBX8	6.83596	3.60623
CBY1	55.1417	22.3223
CBY3	0.343353	0.0764777
CC2D1A	30.2947	29.0844
CC2D1B	18.2387	3.90124
CC2D2A	4.61176	0.771533
CCAR1	46.3429	14.9823
CCAR2	69.7439	27.6204
CCBE1	18.5367	5.74445
CCDC102A	8.02256	1.14364
CCDC102B	0.238215	0
CCDC106	12.5688	3.81508
CCDC107	7.24946	4.64847
CCDC112	6.01009	1.43065
CCDC116	0.123461	0.0183329
CCDC117	8.66127	7.39778
CCDC12	26.7396	22.8792
CCDC120	18.2324	48.9992
CCDC121	0.487751	0.152097
CCDC122	4.95371	0.453174
CCDC124	208.522	196.308
CCDC125	1.31081	0.509391
CCDC126	5.34189	4.33353
CCDC127	38.5836	7.72156
CCDC13	0.0787714	1.35684
CCDC134	3.69163	1.48264
CCDC136	0.764254	0.00810612
CCDC137	47.6897	18.5217
CCDC138	3.52485	0.508668
CCDC14	11.8999	1.50654
CCDC142	3.49327	3.61202
CCDC144A	0.200019	0.0396017
CCDC146	3.00395	0.817781
CCDC148	0.347862	0.0193705
CCDC149	3.99888	1.12056
CCDC15	2.39324	0.413722
CCDC150	1.00238	0.0811887
CCDC152	2.49139	0.0682987
CCDC154	0.158516	0.194191
CCDC157	0.595962	0.637169
CCDC159	4.43911	3.58713
CCDC163	2.37212	0.314162
CCDC167	51.5029	41.3977
CCDC17	0.239411	0.586585
CCDC171	0.269014	0.00998661
CCDC174	14.7044	5.94356
CCDC177	0.0332754	0.163057
CCDC18	3.8267	0.204283
CCDC181	0.23157	0.309477
CCDC183	0.972432	1.48008
CCDC184	0.771225	0.0264279
CCDC186	10.0264	31.6255
CCDC188	0.538685	0
CCDC191	2.62531	0.286158
CCDC200	0.568743	0.0633404
CCDC22	16.1904	9.29605
CCDC24	20.4357	1.60901
CCDC25	32.3993	11.222
CCDC28A	6.71128	4.6241
CCDC28B	4.64865	1.09935
CCDC3	0.693282	2.95837
CCDC30	0.147494	0.170834
CCDC32	6.41731	1.59059
CCDC34	6.42605	1.57867
CCDC39	0.829873	0.353615
CCDC40	0.578925	0.185686
CCDC43	22.0489	12.9515
CCDC47	63.3922	25.2494
CCDC50	23.024	7.95978
CCDC51	23.0124	7.62289
CCDC57	8.18418	1.25224
CCDC59	27.1099	8.13409
CCDC6	30.4987	20.4966
CCDC61	8.16278	2.53637
CCDC62	0.21063	0.206427
CCDC63	0.00676088	0.625095
CCDC66	5.12218	1.75784
CCDC68	3.06362	1.47395
CCDC69	5.23666	12.958
CCDC7	0.232202	0.0413761
CCDC71	35.9156	6.73485
CCDC71L	23.7945	8.82156
CCDC73	0.169831	0.0151312
CCDC74A	8.82194	0.910331
CCDC74B	2.60556	0.100932
CCDC77	5.43801	2.12587
CCDC78	4.57988	0.640072
CCDC8	44.9623	6.46597
CCDC80	12.3948	14.1063
CCDC81	0.249745	0.0667532
CCDC82	6.94151	1.06455
CCDC83	0.00676088	0.125866
CCDC85B	161.632	28.6605
CCDC85C	18.1448	25.9399
CCDC86	55.071	16.386
CCDC88A	10.3619	1.63266
CCDC88B	5.82906	2.78905
CCDC88C	4.87139	1.58186
CCDC89	0.171394	0.101803
CCDC9	27.9722	38.3069
CCDC90B	20.2472	3.54343
CCDC91	11.1154	6.58694
CCDC92	4.19192	2.44376
CCDC93	10.8757	8.89521
CCDC97	12.9721	7.25519
CCDC9B	27.7489	74.2038
CCDST	0.940715	0.927932
CCER2	0.00676088	0.1551
CCHCR1	14.8651	4.69703
CCK	2.67087	0.959525
CCL19	0.203301	0
CCL2	1.67092	0
CCL20	41.1228	1.17714
CCL21	0.44954	0
CCL22	0.00676088	3.71512
CCL24	0.00676088	9.88259
CCL26	0.00676088	0.440903
CCL27	6.66508	4.4537
CCL28	0.925987	0.241814
CCL5	0.00676088	0.283294
CCM2	71.136	18.6408
CCN1	665.357	107.159
CCN2	56.2401	11.4433
CCN6	0.00676088	0.105054
CCNA1	0.957761	7.33449
CCNA2	34.7396	2.72319
CCNB1	97.4494	6.39747
CCNB1IP1	61.8584	7.34839
CCNB2	50.1829	2.99937
CCNB3	0.275847	0.0682686
CCNC	66.687	58.6728
CCND1	121.576	74.58
CCND2	76.8891	17.1307
CCND3	68.5831	9.07353
CCNDBP1	20.7667	9.58836
CCNE1	14.1979	20.7297
CCNE2	3.35185	1.74858
CCNF	12.5856	3.80034
CCNG1	71.7637	36.1301
CCNG2	57.2917	24.9494
CCNH	17.9192	8.63774
CCNI	293.705	129.036
CCNI2	0.291709	0.233909
CCNJ	4.31918	2.22266
CCNJL	10.8437	1.34838
CCNK	70.0644	33.2796
CCNL1	21.761	16.957
CCNL2	69.3008	42.8238
CCNO	5.1827	0.29984
CCNP	0.625823	0.167273
CCNQ	30.8299	7.93945
CCNT1	14.3203	7.1144
CCNT2	9.36429	6.18869
CCNY	25.5435	8.19566
CCNYL1	31.6283	4.81264
CCP110	7.42072	1.36542
CCPG1	1.42465	0.523157
CCR10	1.22961	0.597559
CCR5AS	0.146223	0.0651387
CCR7	0.154451	0
CCRL2	0.00676088	0.41856
CCS	66.1602	27.0117
CCSAP	6.15553	13.0512
CCSER2	11.5162	12.6767
CCT2	178.971	58.9337
CCT3	348.929	102.907
CCT4	264.145	71.4144
CCT5	192.94	46.72
CCT6A	250.659	67.9696
CCT6B	0.724637	0.225966
CCT7	376.066	102.836
CCT8	285.684	100.747
CCZ1	31.9498	8.70917
CCZ1B	17.4958	5.56713
CD101	0.351255	0.0521585
CD109	44.1627	8.89864
CD14	0.0769977	0.308706
CD151	500.033	149.329
CD160	0.110936	0.0247096
CD163L1	1.41873	0.165296
CD164	148.486	67.7196
CD164L2	7.02851	16.8442
CD177	0.312911	10.4825
CD19	0.139406	0
CD1D	6.3788	0.470894
CD200R1	0.102828	0.0458074
CD226	0.208057	0
CD24	179.27	678.262
CD244	0.00676088	0.20928
CD247	0.00676088	1.31874
CD248	0.326171	0.242169
CD27	0.283069	0.0315252
CD274	22.5677	2.32626
CD276	84.9718	14.9161
CD2AP	37.481	45.5846
CD2BP2	57.369	44.1678
CD320	56.5791	7.52673
CD36	0.0235213	6.44407
CD37	1.17534	0.327242
CD38	0.0926434	0.123811
CD4	0.192921	0
CD40	17.6893	3.36549
CD44	376.862	74.665
CD46	126.435	53.2565
CD47	53.9935	19.3204
CD52	1.10145	0.122667
CD55	13.5647	83.5077
CD58	20.8708	10.4506
CD59	220.049	218.378
CD6	0.295778	0.0376463
CD63	449.305	195.133
CD68	64.2843	61.6132
CD7	0.31652	0.141002
CD70	2.58925	0.542799
CD72	0.792873	0.190188
CD74	15.3038	1.54775
CD79A	0.221078	0.0492424
CD79B	0.327709	0.0486622
CD81	340.506	264.682
CD82	207.384	203.914
CD83	6.50627	0.515815
CD86	0.19023	1.58893
CD9	429.009	284.669
CD96	0.208015	0
CD99L2	26.6006	5.24306
CDA	110.232	390.33
CDADC1	2.87654	1.27019
CDAN1	8.52685	5.78883
CDC123	131.602	25.251
CDC14A	1.06063	0.400585
CDC14B	5.31829	3.83249
CDC16	63.5726	17.6547
CDC20	202.236	12.5743
CDC23	28.9134	16.277
CDC25A	9.29797	1.51314
CDC25B	48.8809	7.73976
CDC25C	5.78956	0.530285
CDC26	37.6349	19.6071
CDC27	33.755	7.07143
CDC34	81.8751	154.237
CDC37	343.075	166.843
CDC37L1	10.0061	8.98548
CDC40	12.9356	6.20695
CDC42	262.91	165.696
CDC42BPA	12.2531	3.5381
CDC42BPB	56.4964	65.7514
CDC42BPG	15.0411	25.4726
CDC42EP1	78.05	20.1049
CDC42EP2	36.0877	1.4392
CDC42EP3	31.2982	11.0354
CDC42EP4	35.3951	12.9232
CDC42EP5	112.058	29.6873
CDC42SE1	105.506	103.537
CDC42SE2	24.3741	6.75877
CDC45	26.2247	3.48047
CDC5L	17.5601	6.72534
CDC6	32.2435	3.65885
CDC7	8.46439	0.708775
CDC73	19.7294	9.1934
[truncated: 13,057 more rows]
